# Supplementary material for: Multi-omics analysis of overexpressed tumor-associated proteins: gene expression, immunopeptide presentation, and antibody response in oropharyngeal squamous cell carcinoma, with a focus on cancer-testis antigens
Source: Front Immunol. 2024 Jul 29;15:1408173. doi: 10.3389/fimmu.2024.1408173 (PMC11317303; doi:10.3389/fimmu.2024.1408173)
Supplement: Supplementary file 1 [file DataSheet_1.csv]

Protein Symbol	Protein Name	Uniprot Accession	Classified as CT antigen	Supporting reference
ACVR2A	HUMAN Activin receptor type-2A	P27037	No
AKT1	HUMAN RAC-alpha serine/threonine-protein kinase	P31749	No
CALM1	HUMAN Calmodulin-1	P0DP23	No
BAGE2	HUMAN B melanoma antigen 2	Q86Y30	Yes	1,3
CCDC33	HUMAN Coiled-coil domain-containing protein 33	Q8N5R6	Yes	3
CDK2	HUMAN Cyclin-dependent kinase 2	P24941	No
CDK4	HUMAN Cyclin-dependent kinase 4	P11802	No
CDK7	HUMAN Cyclin-dependent kinase 7	P50613	No
CEACAM1	HUMAN Carcinoembryonic antigen-related cell adhesion molecule 1	P13688	No
CDC25A	HUMAN M-phase inducer phosphatase 1	P30304	Yes	2
CREB1	HUMAN Cyclic AMP-responsive element-binding protein 1	P16220	No
CSAG2	HUMAN Chondrosarcoma-associated gene 2/3 protein	Q9Y5P2	Yes	3
CTNNB1	HUMAN Catenin beta-1	P35222	No
EGFR	HUMAN Epidermal growth factor receptor	P00533	No
COX6B2	HUMAN Cytochrome c oxidase subunit 6B2	Q6YFQ2	Yes	2,3
FES	HUMAN Tyrosine-protein kinase Fes/Fps	P07332	No
CT47A1	HUMAN Cancer/testis antigen 47A	Q5JQC4	Yes	1,2,3
CT55	HUMAN Cancer/testis antigen 55	Q8WUE5	Yes	2,3
CT62	HUMAN Cancer/testis antigen 62	P0C5K7	Yes	1,2
CTAG2	HUMAN Cancer/testis antigen 2	O75638	Yes	1,3
FGFR2	HUMAN Fibroblast growth factor receptor 2	P21802	No
CTCFL	HUMAN Transcriptional repressor CTCFL	Q8NI51	Yes	1,2,3
DDX53	HUMAN Probable ATP-dependent RNA helicase DDX53	Q86TM3	Yes	1,2,3
DKKL1	HUMAN Dickkopf-like protein 1	Q9UK85	Yes	1,2,3
DPPA2	HUMAN Developmental pluripotency-associated protein 2	Q7Z7J5	Yes	1,2,3
MAGEB5	HUMAN Melanoma-associated antigen B5	Q9BZ81	Yes	3
MAPK1	HUMAN Mitogen-activated protein kinase 1	P28482	No
FTHL17	HUMAN Ferritin heavy polypeptide-like 17	Q9BXU8	Yes	1,2,3
GAGE1	HUMAN G antigen 1	Q13065	Yes	1,2,3
MAPK3	HUMAN Mitogen-activated protein kinase 3	P27361	No
MLANA	HUMAN Melanoma antigen recognized by T-cells 1	Q16655	No
NXF2	HUMAN Nuclear RNA export factor 2	Q9GZY0	Yes	3
PIM1	HUMAN Serine/threonine-protein kinase pim-1	P11309	No
PMEL	HUMAN Melanocyte protein PMEL	P40967	No
HORMAD1	HUMAN HORMA domain-containing protein 1	Q86X24	Yes	1,2,3
POU5F1	HUMAN POU domain, class 5, transcription factor 1	Q01860	No
PRKCZ	HUMAN Protein kinase C zeta type	Q05513	No
LDHC	HUMAN L-lactate dehydrogenase C chain	P07864	Yes	1,2,3
LEMD1	HUMAN LEM domain-containing protein 1	Q68G75	Yes	1,2,3
RAF1	HUMAN RAF proto-oncogene serine/threonine-protein kinase	P04049	No
MAGEA10	HUMAN Melanoma-associated antigen 10	P43363	Yes	2,3
MAGEB1	HUMAN Melanoma-associated antigen B1	P43366	Yes	1,2,3
MAGEB6	HUMAN Melanoma-associated antigen B6	Q8N7X4	Yes	1,2,3
SOX2	HUMAN Transcription factor SOX-2	P48431	No
TP53	HUMAN Cellular tumor antigen p53	P04637	No
TPBG	HUMAN Trophoblast glycoprotein	Q13641	No
NLRP4	HUMAN NACHT, LRR and PYD domains-containing protein 4	Q96MN2	Yes	1,2,3
XAGE1A	HUMAN X antigen family member 1	Q9HD64	Yes	3
XAGE2	HUMAN X antigen family member 2	Q96GT9	Yes	3
OIP5	HUMAN Protein Mis18-beta	O43482	Yes	2,3
ROPN1	HUMAN Ropporin-1A	Q9HAT0	Yes	1,2,3
SPO11	HUMAN Meiotic recombination protein SPO11	Q9Y5K1	Yes	1,3
SSX1	HUMAN Protein SSX1	Q16384	Yes	1,2,3
SSX2	HUMAN Protein SSX2	Q16385	Yes	1,2,3
SSX4	HUMAN Protein SSX4	O60224	Yes	1,3
SYCE1	HUMAN Synaptonemal complex central element protein 1	Q8N0S2	Yes	2,3
SYCP1	HUMAN Synaptonemal complex protein 1	Q15431	Yes	1,2,3
THEG	HUMAN Testicular haploid expressed gene protein	Q9P2T0	Yes	1,2,3
TPTE	HUMAN putative tyrosine-protein phosphatase TPTE	P56180	Yes	1,3
TSGA10	HUMAN Testis-specific gene 10 protein	Q9BZW7	Yes	2,3
TSSK6	HUMAN Testis-specific serine/threonine-protein kinase 6	Q9BXA6	Yes	2,3
ZNF165	HUMAN Zinc finger protein 165	P49910	Yes	2,3
BAGE3	B melanoma antigen 3 (Cancer/testis antigen 2.3) (CT2.3)	Q86Y29	Yes	3
BAGE4	B melanoma antigen 4 (Cancer/testis antigen 2.4) (CT2.4)	Q86Y28	Yes	3
BAGE5	B melanoma antigen 5 (Cancer/testis antigen 2.5) (CT2.5)	Q86Y27	Yes	3
CEP290	Centrosomal protein of 290 kDa (Cep290) (Bardet-Biedl syndrome 14 protein) (Cancer/testis antigen 87) (CT87)	O15078	Yes	3
DPPA3	Developmental pluripotency-associated protein 3 (Stella-related protein)	Q6W0C5	Yes	1,2
DPPA4	Developmental pluripotency-associated protein 4	Q7L190	Yes	2
DSCR8/MMA1	Down syndrome critical region protein 8 (Cancer/testis antigen 25) (CT25) (Malignant melanoma-associated protein 1) (MMA-1)	Q96T75	Yes	2,3
GAGE2A	G antigen 2A (GAGE-2A)	Q6NT46	Yes	1,2,3
GAGE4	G antigen 4 (GAGE-4)	Q13068	Yes	3
GAGE5	G antigen 5 (GAGE-5)	Q13069	Yes	3
GAGE6	G antigen 6 (GAGE-6)	Q13070	Yes	3
GAGE7	G antigen 7 (GAGE-7)	O76087	Yes	3
MAGEA1	Melanoma-associated antigen 1 (Antigen MZ2-E) (Cancer/testis antigen 1.1) (CT1.1) (MAGE-1 antigen)	P43355	Yes	1,2,3
MAGEA11	Melanoma-associated antigen 11 (Cancer/testis antigen 1.11) (CT1.11) (MAGE-11 antigen)	P43364	Yes	1,2,3
MAGEA2	Melanoma-associated antigen 2 (Cancer/testis antigen 1.2) (CT1.2) (MAGE-2 antigen)	P43356	Yes	1,2,3
MAGEA3	Melanoma-associated antigen 3 (Antigen MZ2-D) (Cancer/testis antigen 1.3) (CT1.3) (MAGE-3 antigen)	P43357	Yes	1,2,3
MAGEA4v2	HUMAN Melanoma-associated antigen 4	P43358	Yes	1,2,3
MAGEA4v3	HUMAN Melanoma-associated antigen 4	P43358	Yes	1,2,3
MAGEA4v4	HUMAN Melanoma-associated antigen 4	P43358	Yes	1,2,3
MAGEA5	Melanoma-associated antigen 5 (Cancer/testis antigen 1.5) (CT1.5) (MAGE-5 antigen)	P43359	Yes	3
NY-CO-45	Tudor domain-containing protein 6	O60522	Yes	2,3
NY-ESO-1	HUMAN Cancer/testis antigen 1	P78358	Yes	1,2,3
NY-ESO-1 ORF2	HUMAN Cancer/testis antigen 1	P78358	Yes	1,2,3
PBK	Lymphokine-activated killer T-cell-originated protein kinase (EC 2.7.12.2) (Cancer/testis antigen 84) (CT84)	Q96KB5	Yes	1,2,3
ROPN1A	Ropporin-1A (Cancer/testis antigen 91) (CT91) (Rhophilin-associated protein 1A)	Q9HAT0	Yes	1,2,3
SPAG9	C-Jun-amino-terminal kinase-interacting protein 4 (JIP-4) (JNK-interacting protein 4) (Cancer/testis antigen 89) (CT89)	O60271	Yes	3
SPANXA1	Sperm protein associated with the nucleus on the X chromosome A (Cancer/testis antigen 11.1) (CT11.1)	Q9NS26	Yes	1,2,3
SPANXB1	Sperm protein associated with the nucleus on the X chromosome B1 (Cancer/testis antigen 11.2) (CT11.2)	Q9NS25	Yes	3
SPANXC	Sperm protein associated with the nucleus on the X chromosome C (Cancer/testis antigen 11.3) (CT11.3)	Q9NY87	Yes	1,2,3
SPANXD	Sperm protein associated with the nucleus on the X chromosome D (Cancer/testis antigen 11.4) (CT11.4)	Q9BXN6	Yes	3
SPATS1	Spermatogenesis-associated serine-rich protein 1	Q496A3	Yes	1,2
TKTL1	Transketolase-like protein 1 (EC 2.2.1.1) (Transketolase 2) (TK 2) (Transketolase-related protein)	P51854	Yes	1,2
XAGE3aV1	X antigen family member 3	Q8WTP9	Yes	2,3
XAGE3aV2	X antigen family member 3	Q8WTP9	Yes	2,3
ACVR2B	Activin receptor type-2B (EC 2.7.11.30) (Activin receptor type IIB) (ACTR-IIB)	Q13705	No
CAMEL	CTL-recognized antigen on melanoma	O95987	No
COL6A1	Collagen alpha-1(VI) chain	P12109	No
CYP450 3A4	Cytochrome P450 3A4	P08684	No
GDF3	Growth/differentiation factor 3 (GDF-3)	Q9NR23	No
GRWD1	Glutamate-rich WD repeat-containing protein 1	Q9BQ67	No
ITGB1	Integrin beta-1 (Fibronectin receptor subunit beta) (Glycoprotein IIa) (GPIIA) (VLA-4 subunit beta) (CD antigen CD29)	P05556	No
LIP1	Liprin-alpha-1 (LAR-interacting protein 1) (LIP-1)	Q13136	No
MAP9	Microtubule-associated protein 9 (Aster-associated protein)	Q49MG5	No
MICA	MHC class I polypeptide-related sequence A (MIC-A)	Q29983	No
NANOG	Homeobox protein NANOG (Homeobox transcription factor Nanog) (hNanog)	Q9H9S0	No
P53-C141Y	Tumor protein P53, variant C141Y	P04637*	No
P53-K382R	Tumor protein P53, variant K382R	P04637*	No
P53-L344P	Tumor protein P53, variant L344P	P04637*	No
P53-M133T	Tumor protein P53, variant M133T	P04637*	No
p53-Q136X	Tumor protein P53, variant Q136X	P04637*	No
p53-S15A	Tumor protein P53, variant S15A	P04637*	No
P53-S392A	Tumor protein P53, variant S392A	P04637*	No
P53-S46A	Tumor protein P53, variant S46A	P04637*	No
P53-S6A	Tumor protein P53, variant S6A	P04637*	No
P53-T18A	Tumor protein P53, variant T18A	P04637*	No
POR	NADPH--cytochrome P450 reductase (CPR)	P16435	No
RELT	Tumor necrosis factor receptor superfamily member 19L (Receptor expressed in lymphoid tissues)	Q969Z4	No
SOX1	Transcription factor SOX-1	O00570	No
SRC	Proto-oncogene tyrosine-protein kinase Src (EC 2.7.10.2) (Proto-oncogene c-Src) (pp60c-src) (p60-Src)	P12931	No
TYR	Tyrosinase (EC 1.14.18.1) (LB24-AB) (Monophenol monooxygenase) (SK29-AB) (Tumor rejection antigen AB)	P14679	No
ACRBP	HUMAN Acrosin-binding protein	Q8NEB7	Yes	2,3
ACTL7B	HUMAN Actin-like protein 7B	Q9Y614	Yes	1,2
ACTL8	HUMAN Actin-like protein 8	Q9H568	Yes	1,2,3
ADAM2	HUMAN Disintegrin and metalloproteinase domain-containing protein 2	Q99965	Yes	1,2,3
ADAM29	HUMAN Disintegrin and metalloproteinase domain-containing protein 29	Q9UKF5	Yes	1,2,3
AKAP3	HUMAN A-kinase anchor protein 3	O75969	Yes	2,3
AKAP4	HUMAN A-kinase anchor protein 4	Q5JQC9	Yes	1,2,3
ARX	HUMAN Homeobox protein ARX	Q96QS3	Yes	3
ANKRD45	HUMAN Ankyrin repeat domain-containing protein 45	Q5TZF3	Yes	2,3
ARMC3	HUMAN Armadillo repeat-containing protein 3	Q5W041	Yes	2,3
AURKA	HUMAN Aurora kinase A	O14965	Yes	2
BCL2L14	HUMAN Apoptosis facilitator Bcl-2-like protein 14	Q9BZR8	Yes	2
BRDT	HUMAN Bromodomain testis-specific protein	Q58F21	Yes	1,2,3
BUB1	HUMAN Mitotic checkpoint serine/threonine-protein kinase BUB1	O43683	Yes	2
BUB1B	HUMAN Mitotic checkpoint serine/threonine-protein kinase BUB1 beta	O60566	Yes	2
CABYR	HUMAN Calcium-binding tyrosine phosphorylation-regulated protein	O75952	Yes	1,2,3
CAGE1	HUMAN Cancer-associated gene 1 protein	Q8TC20	Yes	1,2,3
CALR3	HUMAN Calreticulin-3	Q96L12	Yes	1,3
CCDC110	HUMAN Coiled-coil domain-containing protein 110	Q8TBZ0	Yes	2,3
CCDC183	HUMAN Coiled-coil domain-containing protein 183	Q5T5S1	Yes	1
CEP55	HUMAN Centrosomal protein of 55 kDa	Q53EZ4	Yes	3
CCDC36	HUMAN Interactor of HORMAD1 protein 1	Q8IYA8	Yes	2,3
CCNA1	HUMAN Cyclin-A1	P78396	Yes	2
CDC25C	HUMAN M-phase inducer phosphatase 3	P30307	Yes	2
CNOT9	HUMAN CCR4-NOT transcription complex subunit 9	Q92600	Yes	3
CTAGE5	HUMAN cTAGE family member 5	O15320	Yes	3
CTNNA2	HUMAN Catenin alpha-2	P26232	Yes	3
DCAF12	HUMAN DDB1- and CUL4-associated factor 12	Q5T6F0	Yes	3
CPXCR1	HUMAN CPX chromosomal region candidate gene 1 protein	Q8N123	Yes	1,2,3
ELOVL4	HUMAN Elongation of very long chain fatty acids protein 4	Q9GZR5	Yes	3
CRISP2	HUMAN Cysteine-rich secretory protein 2	P16562	Yes	1,2,3
CSAG1	HUMAN Putative chondrosarcoma-associated gene 1 protein	Q6PB30	Yes	2,3
CT45A1	HUMAN Cancer/testis antigen family 45 member A1	Q5HYN5	Yes	1,3
CT83	HUMAN Kita-kyushu lung cancer antigen 1	Q5H943	Yes	1,2,3
CTAG1A	HUMAN Cancer/testis antigen 1	P78358	Yes	1,2,3
CTAGE1	HUMAN cTAGE family member 2	Q96RT6	Yes	1,3
GPAT2	HUMAN Glycerol-3-phosphate acyltransferase 2, mitochondrial	Q6NUI2	Yes	3
GPATCH2	HUMAN G patch domain-containing protein 2	Q9NW75	Yes	3
HSPB9	HUMAN Heat shock protein beta-9	Q9BQS6	Yes	3
IGSF11	HUMAN Immunoglobulin superfamily member 11	Q5DX21	Yes	3
DDX43	HUMAN Probable ATP-dependent RNA helicase DDX43	Q9NXZ2	Yes	2,3
DMRTB1	HUMAN Doublesex- and mab-3-related transcription factor B1	Q96MA1	Yes	1,2
DMRTC2	HUMAN Doublesex- and mab-3-related transcription factor C2	Q8IXT2	Yes	1,2
DYRK3	HUMAN Dual specificity tyrosine-phosphorylation-regulated kinase 3	O43781	Yes	2
LIPI	HUMAN Lipase member I	Q6XZB0	Yes	3
EPPIN	HUMAN Eppin	O95925	Yes	1,2,3
FAM133A	HUMAN Protein FAM133A	Q8N9E0	Yes	2,3
FAM46D	HUMAN Protein FAM46D	Q8NEK8	Yes	1,2,3
FATE1	HUMAN Fetal and adult testis-expressed transcript protein	Q969F0	Yes	1,2,3
MAGEC3	HUMAN Melanoma-associated antigen C3	Q8TD91	Yes	3
FMR1NB	HUMAN Fragile X mental retardation 1 neighbor protein	Q8N0W7	Yes	1,2,3
FOXR2	HUMAN Forkhead box protein R2	Q6PJQ5	Yes	1,2
NOL4	HUMAN Nucleolar protein 4	O94818	Yes	3
GK2	HUMAN Glycerol kinase 2	Q14410	Yes	1,2
PLEKHA5	HUMAN Pleckstrin homology domain-containing family A member 5	Q9HAU0	Yes	3
POTEE	HUMAN POTE ankyrin domain family member E	Q6S8J3	Yes	3
HIPK4	HUMAN Homeodomain-interacting protein kinase 4	Q8NE63	Yes	2
HIST1H4A	HUMAN Histone H4	P62805	Yes	1
HSFY1	HUMAN Heat shock transcription factor, Y-linked	Q96LI6	Yes	1,2
IGF2BP1	HUMAN Insulin-like growth factor 2 mRNA-binding protein 1	Q9NZI8	Yes	1,2
IGF2BP3	HUMAN Insulin-like growth factor 2 mRNA-binding protein 3	O00425	Yes	2
IL13RA2	HUMAN Interleukin-13 receptor subunit alpha-2	Q14627	Yes	2,3
PRSS50	HUMAN Probable threonine protease PRSS50	Q9UI38	Yes	3
LIN28A	HUMAN Protein lin-28 homolog A	Q9H9Z2	Yes	2
PTPN20	HUMAN Tyrosine-protein phosphatase non-receptor type 20	Q4JDL3	Yes	3
LUZP4	HUMAN Leucine zipper protein 4	Q9P127	Yes	1,2,3
LY6K	HUMAN Lymphocyte antigen 6K	Q17RY6	Yes	2,3
MAEL	HUMAN Protein maelstrom homolog	Q96JY0	Yes	1,2,3
MAGEA4	HUMAN Melanoma-associated antigen 4	P43358	Yes	1,2,3
RHOXF2	HUMAN Rhox homeobox family member 2	Q9BQY4	Yes	3
MAGEB2	HUMAN Melanoma-associated antigen B2	O15479	Yes	1,2,3
MAGEB3	HUMAN Melanoma-associated antigen B3	O15480	Yes	1,2,3
MAGEB4	HUMAN Melanoma-associated antigen B4	O15481	Yes	1,3
SEMG1	HUMAN Semenogelin-1	P04279	Yes	3
MAGEC1	HUMAN Melanoma-associated antigen C1	O60732	Yes	1,2,3
MAGEC2	HUMAN Melanoma-associated antigen C2	Q9UBF1	Yes	1,2,3
MAK	HUMAN Serine/threonine-protein kinase MAK	P20794	Yes	2
SPAG4	HUMAN Sperm-associated antigen 4 protein	Q9NPE6	Yes	3
TMEFF1	HUMAN Tomoregulin-1	Q8IYR6	Yes	3
TMEFF2	HUMAN Tomoregulin-2	Q9UIK5	Yes	3
TMEM108	HUMAN Transmembrane protein 108	Q6UXF1	Yes	3
MLF1	HUMAN Myeloid leukemia factor 1	P58340	Yes	2
MORC1	HUMAN MORC family CW-type zinc finger protein 1	Q86VD1	Yes	1,2,3
MYBL2	HUMAN Myb-related protein B	P10244	Yes	2
MYCBPAP	HUMAN MYCBP-associated protein	Q8TBZ2	Yes	2
NME8	HUMAN Thioredoxin domain-containing protein 3	Q8N427	Yes	2
NR6A1	HUMAN Nuclear receptor subfamily 6 group A member 1	Q15406	Yes	2,3
NUF2	HUMAN Kinetochore protein Nuf2	Q9BZD4	Yes	2,3
ODF1	HUMAN Outer dense fiber protein 1	Q14990	Yes	1,3
ODF2	HUMAN Outer dense fiber protein 2	Q5BJF6	Yes	2,3
ODF3	HUMAN Outer dense fiber protein 3	Q96PU9	Yes	1,2,3
ODF4	HUMAN Outer dense fiber protein 4	Q2M2E3	Yes	1,2,3
OTOA	HUMAN Otoancorin	Q7RTW8	Yes	2,3
PAGE1	HUMAN P antigen family member 1	O75459	Yes	1,2,3
PAGE2B	HUMAN Putative G antigen family E member 3	Q5JRK9	Yes	1,2,3
PAGE5	HUMAN P antigen family member 5	Q96GU1	Yes	1,2,3
PASD1	HUMAN Circadian clock protein PASD1	Q8IV76	Yes	1,2,3
PHF7	HUMAN PHD finger protein 7	Q9BWX1	Yes	1,2
PIAS2	HUMAN SUMO-protein ligase PIAS2	O75928	Yes	2
PIWIL2	HUMAN Piwi-like protein 2	Q8TC59	Yes	2,3
PKMYT1	HUMAN Membrane-associated tyrosine- and threonine-specific cdc2-inhibitory kinase	Q99640	Yes	1,2
PLAC1	HUMAN Placenta-specific protein 1	Q9HBJ0	Yes	2,3
PLK1	HUMAN Serine/threonine-protein kinase PLK1	P53350	Yes	2
PLK4	HUMAN Serine/threonine-protein kinase PLK4	O00444	Yes	2
POTEH	HUMAN POTE ankyrin domain family member H	Q6S545	Yes	2,3
PRAME	HUMAN Melanoma antigen preferentially expressed in tumors	P78395	Yes	1,2,3
PRKACG	HUMAN cAMP-dependent protein kinase catalytic subunit gamma	P22612	Yes	1,2
PRM1	HUMAN Sperm protamine P1	P04553	Yes	1,3
PRM2	HUMAN Protamine-2	P04554	Yes	1,2,3
PRSS54	HUMAN Inactive serine protease 54	Q6PEW0	Yes	1,2,3
PSG11	HUMAN Pregnancy-specific beta-1-glycoprotein 11	Q9UQ72	Yes	1
RAD51	HUMAN DNA repair protein RAD51 homolog 1	Q06609	Yes	2
RBM46	HUMAN Probable RNA-binding protein 46	Q8TBY0	Yes	1,2,3
SAGE1	HUMAN Sarcoma antigen 1	Q9NXZ1	Yes	1,2,3
SGO1	HUMAN Shugoshin 1	Q5FBB7	Yes	2
SLCO6A1	HUMAN Solute carrier organic anion transporter family member 6A1	Q86UG4	Yes	1,2,3
SPA17	HUMAN Sperm surface protein Sp17	Q15506	Yes	1,2,3
SPACA3	HUMAN Sperm acrosome membrane-associated protein 3	Q8IXA5	Yes	1,2,3
SPANXN1	HUMAN Sperm protein associated with the nucleus on the X chromosome N1	Q5VSR9	Yes	1,3
SPANXN2	HUMAN Sperm protein associated with the nucleus on the X chromosome N2	Q5MJ10	Yes	1,3
SPANXN4	HUMAN Sperm protein associated with the nucleus on the X chromosome N4	Q5MJ08	Yes	1,3
SPATA19	HUMAN Spermatogenesis-associated protein 19, mitochondrial	Q7Z5L4	Yes	1,2,3
SSX3	HUMAN Protein SSX3	Q99909	Yes	1,2,3
SSX5	HUMAN Protein SSX5	O60225	Yes	1,2,3
SSX7	HUMAN Protein SSX7	Q7RTT5	Yes	2,3
STKLD1	HUMAN Serine/threonine kinase-like domain-containing protein STKLD1	Q8NE28	Yes	1,2
TAF7L	HUMAN Transcription initiation factor TFIID subunit 7-like	Q5H9L4	Yes	2,3
TDRD1	HUMAN Tudor domain-containing protein 1	Q9BXT4	Yes	2,3
TEX101	HUMAN Testis-expressed protein 101	Q9BY14	Yes	1,2,3
TEX14	HUMAN Inactive serine/threonine-protein kinase TEX14	Q8IWB6	Yes	1,2,3
TFDP3	HUMAN Transcription factor Dp family member 3	Q5H9I0	Yes	1,2,3
TSPY1	HUMAN Testis-specific Y-encoded protein 1	Q01534	Yes	1,2
TSPY2	HUMAN Testis-specific Y-encoded protein 2	A6NKD2	Yes	1,2,3
TSPY3	HUMAN Testis-specific Y-encoded protein 3	P0CV98	Yes	1,2,3
TSSK1B	HUMAN Testis-specific serine/threonine-protein kinase 1	Q9BXA7	Yes	1,2
TSSK2	HUMAN Testis-specific serine/threonine-protein kinase 2	Q96PF2	Yes	1
TTK	HUMAN Dual specificity protein kinase TTK	P33981	Yes	1,2,3
TULP2	HUMAN Tubby-related protein 2	O00295	Yes	2,3
ZBTB32	HUMAN Zinc finger and BTB domain-containing protein 32	Q9Y2Y4	Yes	2
ZNF645	HUMAN E3 ubiquitin-protein ligase ZNF645	Q8N7E2	Yes	1,2,3
	* = Substitutions of amino acids of the P53 tumour suppressor protein
Citation no.	Citation
1	da Silva, V. L., Fonseca, A. F., Fonseca, M., da Silva, T. E., Coelho, A. C., Kroll, J. E., ... & de Souza, S. J. (2017). Genome-wide identification of cancer/testis genes and their association with prognosis in a pan-cancer analysis. Oncotarget, 8(54), 92966.
2	Wang, C., Gu, Y., Zhang, K., Xie, K., Zhu, M., Dai, N., ... & Wu, L. (2016). Systematic identification of genes with a cancer-testis expression pattern in 19 cancer types. Nature communications, 7, 10499.
3	Almeida, L. G., Sakabe, N. J., Deoliveira, A. R., Silva, M. C. C., Mundstein, A. S., Cohen, T., ... & Jungbluth, A. A. (2008). CTdatabase: a knowledge-base of high-throughput and curated data on cancer-testis antigens. Nucleic acids research, 37(suppl_1), D816-D819.
