# Supplementary material for: Multi-omics analysis of overexpressed tumor-associated proteins: gene expression, immunopeptide presentation, and antibody response in oropharyngeal squamous cell carcinoma, with a focus on cancer-testis antigens
Source: Front Immunol. 2024 Jul 29;15:1408173. doi: 10.3389/fimmu.2024.1408173 (PMC11317303; doi:10.3389/fimmu.2024.1408173)
Supplement: Supplementary file 2 [file DataSheet_2.csv]

Accession	Gene name
O00444	PLK4
Q8IV76	PASD1
P13688	CEACAM1
P07864	LDHC
Q96GT9	XAGE2
Q8WTP9	XAGE3
Q8WWM1	XAGE5
Q86UG4	SLCO6A1
Q5W041	ARMC3
Q8NI51	CTCFL
Q6UWB4	PRSS55
Q5H9L4	TAF7L
Q8NE28	STKLD1
P51854	TKTL1
Q96LI6	HSFY1
P78396	CCNA1
Q8N9E0	FAM133A
Q8N0S2	SYCE1
P30304	CDC25A
Q8TBZ2	MYCBPAP
Q16384	SSX1
Q8TD91	MAGEC3
Q96QS3	ARX
Q9NPE6	SPAG4
Q8TC59	PIWIL2
P43366	MAGEB1
P48431	SOX2
Q14627	IL13RA2
Q96MN2	NLRP4
P0C2W7	CT47B1
P58340	MLF1
Q8IYA8	CCDC36
Q4JDL3	PTPN20
Q9NR23	GDF3
Q969Z4	RELT
Q9BXT5	TEX15
O75969	AKAP3
P10244	MYBL2
Q8IYR6	TMEFF1
Q96J94	PIWIL1
O43781	DYRK3
Q6S8J7	POTEA
Q8NEK8	TENT5D
Q8NHS0	DNAJB8
Q7L190	DPPA4
P43363	MAGEA10
Q96RT6	CTAGE1
Q86VD1	MORC1
O94818	NOL4
Q13705	ACVR2B
Q8NE09	RGS22
Q99640	PKMYT1
O43482	OIP5
Q9NZI8	IGF2BP1
O60732	MAGEC1
P40967	PMEL
Q9BZR8	BCL2L14
P04279	SEMG1
Q15506	SPA17
Q5TZF3	ANKRD45
P21802	FGFR2
Q9C093	SPEF2
Q6NUI2	GPAT2
Q8NE63	HIPK4
Q58F21	BRDT
P08684	CYP3A4
O00425	IGF2BP3
P43355	MAGEA1
Q969F0	FATE1
P78395	PRAME
Q6S8J3	POTEE
P33981	TTK
P22612	PRKACG
P26232	CTNNA2
Q9BXL5	HEMGN
O14965	AURKA
Q8NEB7	ACRBP
P31749	AKT1
Q49MG5	MAP9
Q9GZR5	ELOVL4
Q53EZ4	CEP55
Q9HAU0	PLEKHA5
P24941	CDK2
P11802	CDK4
Q99661	KIF2C
Q8N427	NME8
O15078	CEP290
P00533	EGFR
P27361	MAPK3
O60566	BUB1B
Q9BZW7	TSGA10
O75928	PIAS2
P04049	RAF1
Q8NG31	KNL1
Q9BQ67	GRWD1
Q05513	PRKCZ
P16220	CREB1
Q96PC5	MIA2
Q5T6F0	DCAF12
P50613	CDK7
O43683	BUB1
P28482	MAPK1
P12931	SRC
Q96Q89	KIF20B
Q8N1F8	STK11IP
Q96KB5	PBK
Q6PL18	ATAD2
Q06609	RAD51
O60271	SPAG9
Q01415	GALK2
Q9UGL1	KDM5B
Q9BZD4	NUF2
P16435	POR
Q92600	CNOT9
P07332	FES
Q14667	KIAA0100
P11309	PIM1
Q5BJF6	ODF2
P12109	COL6A1
P04637	TP53
P53350	PLK1
Q9NV31	IMP3
P35222	CTNNB1
P05556	ITGB1
P62805	H4C1
Q96JG8	MAGED4
Q86VR8	FJX1
P78358	CTAG1A
Q9Y614	ACTL7B
Q9Y5P2	CSAG2
Q9Y5K1	SPO11
Q9Y2Y4	ZBTB32
Q9UKF5	ADAM29
Q9UK85	DKKL1
Q9UIK5	TMEFF2
Q9UI38	PRSS50
Q9UBF1	MAGEC2
Q9P2T0	THEG
Q9P127	LUZP4
Q9NY87	SPANXC
Q9NXZ2	DDX43
Q9NXZ1	SAGE1
Q9NW75	GPATCH2
Q9NS26	SPANXA1
Q9NS25	SPANXB1
Q9HD64	XAGE1A
Q9HBJ0	PLAC1
Q9HAT0	ROPN1
Q9H9Z2	LIN28A
Q9H9S0	NANOG
Q9H568	ACTL8
Q9GZY0	NXF2
Q9BZ81	MAGEB5
Q9BY14	TEX101
Q9BXU8	FTHL17
Q9BXT4	TDRD1
Q9BXN6	SPANXD
Q9BXA7	TSSK1B
Q9BWX1	PHF7
Q9BQY4	RHOXF2
Q9BQS6	HSPB9
Q99965	ADAM2
Q99909	SSX3
Q96T75	DSCR8
Q96PU9	ODF3
Q96PF2	TSSK2
Q96MA1	DMRTB1
Q96L12	CALR3
Q96JY0	MAEL
Q96GU1	PAGE5
Q8WUE5	CT55
Q8TC20	CAGE1
Q8TBZ0	CCDC110
Q8TBY0	RBM46
Q8N7X4	MAGEB6
Q8N7E2	CBLL2
Q8N5R6	CCDC33
Q8N123	CPXCR1
Q8N0W7	FMR1NB
Q8IXT2	DMRTC2
Q8IWB6	TEX14
Q86Y30	BAGE2
Q86Y29	BAGE3
Q86Y28	BAGE4
Q86Y27	BAGE5
Q86X24	HORMAD1
Q86TM3	DDX53
Q7Z7J5	DPPA2
Q7RTW8	OTOA
Q7RTT5	SSX7
Q6YFQ2	COX6B2
Q6XZB0	LIPI
Q6W0C5	DPPA3
Q6UXF1	TMEM108
Q6S545	POTEH
Q6PJQ5	FOXR2
Q6PEW0	PRSS54
Q6PB30	CSAG1
Q6NT46	GAGE2A
Q68G75	LEMD1
Q5VSR9	SPANXN1
Q5T5S1	CCDC183
Q5MJ10	SPANXN2
Q5MJ08	SPANXN4
Q5JRK9	PAGE2B
Q5JQC9	AKAP4
Q5JQC4	CT47A1
Q5HYN5	CT45A1
Q5H9I0	TFDP3
Q5H943	CT83
Q5FBB7	SGO1
Q5DX21	IGSF11
Q496A3	SPATS1
Q29983	MICA
Q17RY6	LY6K
Q16655	MLANA
Q16385	SSX2
Q15431	SYCP1
Q15406	NR6A1
Q14990	ODF1
Q13070	GAGE6
Q13069	GAGE5
Q01860	POU5F1
Q01534	TSPY1
Q00887	PSG9
P56180	TPTE
P49910	ZNF165
P43364	MAGEA11
P43359	MAGEA5P
P43358	MAGEA4
P43357	MAGEA3
P43356	MAGEA2
P30307	CDC25C
P27037	ACVR2A
P20794	MAK
P16562	CRISP2
P14679	TYR
P0DTW1	GAGE1
P0DSO3	GAGE4
P0CV98	TSPY3
P0C5K7	CT62
P04554	PRM2
P04553	PRM1
P03129	E7
P03126	E6
O95925	EPPIN
O76087	GAGE7
O75952	CABYR
O75638	CTAG2
O75459	PAGE1
O60522	TDRD6
O60225	SSX5
O60224	SSX4
O15481	MAGEB4
O15480	MAGEB3
O15479	MAGEB2
O00570	SOX1
O00295	TULP2
A6NKD2	TSPY2
Q13072	BAGE
Q7Z4M0	REC114
A0RZH4	CTSP1
Q6P9F0	CCDC62
Q8IWF9	CCDC83
Q5DJT8	CT45A2
P0DMU8	CT45A5
P0DMU7	CT45A6
Q9HC47	CTAGE1
Q9Y5R6	DMRT1
Q8N4B4	FBXO39
Q13065	GAGE1
A1L429	GAGE12B
P0CL80	GAGE12F
P0CL81	GAGE12G
A6NDE8	GAGE12H
P0CL82	GAGE12I
A6NER3	GAGE12J
Q4V321	GAGE13
B7ZVY3	GAGE4
Q9UEU5	GAGE2D
Q8N9W4	GOLGA6L2
Q8N7B1	HORMAD2
Q8NI32	LYPD6B
P43365	MAGEA12
P43360	MAGEA6
P43361	MAGEA8
P43362	MAGEA9
Q2M2E3	ODF4
Q7Z2X7	PAGE2
Q5JUK9	PAGE3
O60829	PAGE4
A0A0A6YYL3	POTEB
B2RU33	POTEC
Q86YR6	POTED
Q6S5H5	POTEG
Q8IXA5	SPACA3
Q07617	SPAG1
Q6Q759	SPAG17
O75602	SPAG6
Q99932	SPAG8
Q5MJ09	SPANXN3
Q5MJ07	SPANXN5
Q7Z5L4	SPATA19
Q7RTT6	SSX6P
Q7RTT3	SSX9P
Q9BXT8	RNF17
Q96M29	TEKT5
Q86WS5	TMPRSS12
P59282	TPPP2
Q9BXA6	TSSK6
P0C5K6	VENTXP1
Q8WWM0	XAGE-4
