# Supplementary material for: Multi-omics analysis of overexpressed tumor-associated proteins: gene expression, immunopeptide presentation, and antibody response in oropharyngeal squamous cell carcinoma, with a focus on cancer-testis antigens
Source: Front Immunol. 2024 Jul 29;15:1408173. doi: 10.3389/fimmu.2024.1408173 (PMC11317303; doi:10.3389/fimmu.2024.1408173)
Supplement: Supplementary file 3 [file DataSheet_3.csv]

GeneID	baseMean	log2FoldChange	lfcSE	pvalue	padj	sig
MAGEA4	570.530.784.204.463	143.170.130.052.793	373.182.608.617.625	3,64E-38	1,18E-33	Upregulated
MAGEA3	204.107.393.619.128	4,59E+07	0.00144269507404382	1,58E-18	1,02E-14	NS
MAGEA6	186.207.713.470.131	3,58E+07	0.00144269505979906	9,27E-10	9,09E-07	NS
SAGE1	482.308.916.839.206	3,84E+07	0.00144269506270617	2,00E-09	1,80E-06	NS
MAGEA1	370.098.940.719.793	4,09E+07	0.00144269506652016	2,50E-08	1,97E-05	NS
PMEL	119.705.213.602.739	-346.776.076.623.459	0.463458002461845	2,09E+00	4,63E+02	Downregulated
OIP5	202.723.887.972.748	24.578.319.103.457	0.356749759540743	8,01E+00	1,43E+03	Upregulated
CDK2	202.266.849.080.004	154.078.049.412.788	0.221760529650681	8,15E+00	1,45E+03	Upregulated
MAGEA10	612.846.905.622.676	1,95E+07	0.00144269504420739	4,08E+01	5,84E+02	NS
PKMYT1	130.965.499.158.154	217.626.576.158.997	0.345626673801906	4,38E+02	4,95E+04	Upregulated
LIPI	218.105.423.751.429	-2,43E+08	0.00144269227633938	5,59E+02	6,21E+04	NS
KIF2C	172.641.167.833.869	168.816.018.905.437	0.277235596685833	2,10E+03	2,06E+05	Upregulated
PRAME	102.253.698.324.675	676.320.691.792.221	121.059.611.139.525	2,99E+03	2,81E+05	Upregulated
CTNNA2	29.627.288.053.168	-516.667.916.313.202	0.855475975901417	3,24E+04	2,34E+06	Downregulated
IGF2BP1	317.315.807.685.182	677.540.458.902.009	132.296.728.841.751	5,88E+04	3,95E+06	Upregulated
MYBL2	308.743.588.482.804	180.393.178.099.361	0.33140410514756	8,87E+04	5,74E+05	Upregulated
PLK1	173.312.417.563.575	177.068.715.510.464	0.326204036555341	1,03E+05	6,57E+06	Upregulated
LY6K	112.713.554.867.066	245.213.648.897.835	0.463338422453809	1,42E+05	8,68E+06	Upregulated
AURKA	957.889.078.211.864	131.392.257.701.953	0.244258961885149	1,63E+04	9,81E+06	Upregulated
MLF1	122.366.689.328.769	191.422.454.525.642	0.363939663865251	2,22E+05	1,27E+07	Upregulated
SGO1	291.021.945.488.454	161.784.119.279.864	0.323419722188123	1,01E+06	4,74E+07	Upregulated
NUF2	728.238.892.700.549	144.033.880.718.913	0.288317266323513	1,13E+06	5,22E+07	Upregulated
PLAC1	763.984.898.123.258	518.997.853.066.383	111.069.904.527.924	1,25E+06	5,66E+07	Upregulated
MAPK3	24.280.482.308.175	-117.752.242.816.585	0.232777237526907	3,34E+06	1,33E+08	Downregulated
ATAD2	402.506.898.525.526	157.259.737.554.565	0.329679833654536	3,86E+06	1,51E+08	Upregulated
LEMD1	236.904.641.978.697	368.863.395.368.868	0.850193439481807	7,59E+06	2,72E+08	Upregulated
RELT	517.678.451.401.555	145.627.664.395.703	0.316025358225904	7,59E+06	2,72E+08	Upregulated
CEP55	170.263.280.602.967	159.152.912.305.549	0.37459909773596	3,55E+07	1,04E+09	Upregulated
CDK4	410.749.732.818.183	164.760.756.989.024	0.39599413476934	5,09E+07	1,40E+08	Upregulated
BUB1	137.024.631.072.462	118.452.822.921.192	0.294647335284808	1,16E+08	2,80E+09	Upregulated
CDC25C	269.661.112.151.135	149.786.388.875.883	0.381105276243144	1,39E+08	3,26E+09	Upregulated
BUB1B	120.865.771.767.401	134.812.512.309.293	0.355510237646589	2,64E+08	5,53E+09	Upregulated
CABYR	136.209.826.566.058	236.073.245.314.185	0.651963932435874	2,87E+08	5,92E+09	Upregulated
PLK4	831.547.406.809.867	128.234.559.924.427	0.357841418350765	5,96E+08	0.000109269423277327	Upregulated
PIM1	346.501.515.415.516	-140.745.072.296.208	0.35622110434029	6,62E+08	0.000119544139025959	Downregulated
RAD51	529.824.279.277.058	11.407.032.956.101	0.334663047696962	1,20E+09	0.000196585424932395	Upregulated
IGF2BP3	989.308.980.245.464	26.952.236.123.573	0.873800229251445	1,33E+09	0.000212810464699252	Upregulated
CCDC33	412.165.569.425.647	30.221.189.938.237	0.986576287841236	1,55E+09	0.000240554819353684	Upregulated
TPPP2	114.955.939.942.843	-4,29E+08	0.00144269363555007	1,73E+08	0.000264607683815792	NS
ODF4	218.058.945.266.009	-6,80E+08	0.00144270099152757	1,92E+09	0.000289117166817348	NS
CYP3A4	6.388.194.692.865	-286.592.248.535.024	0.810836074241279	6,97E+09	0.000852152953092398	Downregulated
CDK7	761.999.436.383.969	-0.735910764829733	0.229093229555244	6,99E+09	0.000853379437880919	NS
CCDC183	1.114.398.733.467	-141.407.841.739.945	0.430068589504638	7,24E+09	0.000877104739464352	Downregulated
COX6B2	233.517.332.071.565	203.738.633.791.879	0.839468083348788	0.000112420855241587	0.00123655298287483	Upregulated
ODF2	170.422.665.286.661	0.612103482619176	0.226394431703376	0.000153180799854002	0.00159489404223794	NS
DYRK3	104.036.721.639.628	136.460.739.663.679	0.560863498813748	0.000175305506157252	0.00177415226612882	Upregulated
MAGEA11	250.091.104.409.113	7,19E+07	0.00144269511294286	0.00017843440432225	0.00179618867785383	NS
TTK	962.088.820.855.886	0.997094338765657	0.395345861174967	0.000189237821192003	0.00187614457529817	NS
CCNA1	334.677.225.874.802	303.548.299.299.045	193.691.831.802.056	0.00022601417575725	0.00216834234435358	Upregulated
AKT1	499.145.346.557.701	0.640978758713326	0.257650153461502	0.000250998411704356	0.00236388492513183	NS
CSAG1	166.851.787.969.891	68.673.354.401.522	199.071.313.746.735	0.000290011177652522	0.00266228865353976	Upregulated
RNF17	573.110.015.955.705	293.633.790.983.634	12.027.091.531.235	0.000333545333236363	0.00298824113608214	Upregulated
FATE1	100.291.883.346.744	234.088.484.590.326	109.231.132.779.793	0.000355767567044214	0.00315384343542977	Upregulated
FJX1	597.651.016.369.235	114.207.875.803.775	0.52654854032711	0.000362291766345894	0.00319187627523908	Upregulated
COL6A1	249.879.632.704.789	151.345.062.888.362	0.76577694945874	0.000400146981437641	0.00344840381340135	Upregulated
TMEFF1	210.430.377.778.222	1,92E+08	0.00144269540127504	0.000460475152710131	0.00386837381664067	NS
MLANA	127.468.904.056.448	-3,35E+08	0.00144269659244575	0.00054346273513094	0.00440101454175106	NS
KNL1	117.086.095.059.775	0.902182896060373	0.466451229293019	0.000668398573131406	0.00523080479480829	NS
RGS22	684.192.541.761.185	-8,69E+08	0.00144269979514624	0.000835741135682337	0.00626032017376862	NS
DMRT1	6.702.972.326.634	381.220.871.898.849	117.362.495.692.311	0.00119478284438414	0.00830929998802298	Upregulated
ACTL8	214.184.942.475.503	557.105.453.380.412	195.701.085.142.364	0.00144880979615865	0.00968266935227051	Upregulated
DKKL1	108.785.629.093.783	150.590.508.118.716	182.744.213.063.615	0.00178968214998165	0.0113869670415663	Upregulated
SPAG1	655.350.023.918.756	-1,17E+09	0.00144269980462959	0.00197437946855359	0.0123040089232702	NS
TYR	139.659.971.440.417	-1,70E+08	0.00144269551750184	0.0025545659466598	0.0150877448501389	NS
GPATCH2	772.809.651.093.534	0.355246671962089	0.344239411398067	0.00291301454364899	0.0166608710869735	NS
IMP3	144.655.752.192.561	0.409162745889178	0.576427613881597	0.0029925540750375	0.0170110063769035	NS
HEMGN	236.169.819.066.185	-3,83E+08	0.00144269393713416	0.00322411504876137	0.0180443381144791	NS
CAGE1	104.098.664.470.578	3,59E+08	0.00144269488943745	0.00411996133216301	0.021969515323934	NS
KIF20B	121.338.307.926.344	1,38E+09	0.00144271799177372	0.00414898373963977	0.0220679016789519	NS
BRDT	178.215.609.051.142	7,36E+06	0.0014426950377647	0.00439912633775907	0.0231021954381505	NS
SLCO6A1	729.846.578.542.138	2,09E+08	0.00144269516087361	0.0046011956782541	0.0239303587509326	NS
TSGA10	847.740.165.235.521	-0.437639089172777	0.36606772116199	0.00473231792086116	0.0244433851427082	NS
LYPD6B	200.981.235.968.579	7,14E+07	0.0014426929535037	0.00552766889539028	0.0275023624623046	NS
TAF7L	142.483.415.822.394	1,35E+07	0.00144269512099158	0.00572365177986762	0.02818709048798	NS
ELOVL4	393.415.945.264.175	-7,63E+08	0.00144269536882155	0.0057324001036253	0.0282215833490514	NS
PRSS50	211.636.535.218.502	291.905.718.797.561	0.969090167691452	0.00678846972880584	0.0322482208491129	Upregulated
TEX15	955.115.545.523.015	8,35E+07	0.0014426950785664	0.00829172098226721	0.0374330484076684	NS
PBK	757.063.769.090.085	5,62E+08	0.00144269436478966	0.00905535189657068	0.039927944866198	NS
CEP290	611.753.513.470.194	-3,96E+08	0.00144268355201492	0.00953158408290024	0.0414907265163642	NS
IL13RA2	324.905.754.882.568	2,43E+08	0.00144269509802093	0.00953039956746144	0.0414907265163642	NS
GALK2	5.469.032.285.577	9,81E+08	0.001442691382674	0.010023083698125	0.0431140487134555	NS
SPA17	175.417.610.141.131	5,80E+08	0.00144269398997117	0.010406111790947	0.0442382787119083	NS
ITGB1	126.054.523.563.066	0.000807894679221825	0.00159030053490863	0.0107728082983468	0.0453932109029306	NS
SPAG4	127.248.415.464.172	4,10E+08	0.0014426943933217	0.0130383432459455	0.0525561518982056	NS
MAGEB2	220.601.716.711.483	3,67E+07	0.00144269505931367	0.0130814423005139	0.0526780460057763	NS
SPANXB1	442.287.556.875.737	3,40E+06	0.00144269505552318	0.0139638419701693	0.0554441627183653	NS
MYCBPAP	224.633.092.975.666	2,60E+08	0.0014426932861041	0.015908444592744	0.0611543439084337	NS
CEACAM1	248.385.801.200.777	-3,38E+08	0.00144268972714128	0.0168970911419352	0.0639595121479733	NS
ACVR2A	58.184.058.394.443	-0.000161768377531198	0.00144724894179737	0.0180164086318792	0.0671749030219624	NS
CNOT9	251.860.010.730.568	-8,42E+08	0.00144267545468869	0.0182185483961439	0.0678191908546206	NS
SYCE1	527.896.416.703.697	380.966.004.700.209	123.717.391.652.623	0.0212727610974507	0.0760564080337536	NS
CRISP2	751.614.724.975.736	-2,00E+08	0.00144269479463137	0.0239036907771873	0.0828538382122732	NS
KIAA0100	622.964.136.985.542	1,21E+09	0.00144268088088851	0.0240998749436261	0.0834176867232583	NS
SOX2	360.796.987.479.488	8,84E+08	0.00144270703055676	0.0282186660131228	0.093609918800192	NS
TEX101	276.608.416.532.366	-4,51E+07	0.00144269333690086	0.0286507799410086	0.0945866195995977	NS
RAF1	341.034.626.430.573	-1,78E+09	0.00144270437962498	0.029267705683162	0.0961721116883755	NS
FBXO39	234.351.101.810.008	3,93E+08	0.00144269332617466	0.0307413489315063	0.0998183876603997	NS
TDRD1	160.599.572.904.634	-6,00E+07	0.0014426926232273	0.0313548790240014	0.101393413132476	NS
GDF3	307.903.036.645.288	-4,12E+08	0.00144269297969255	0.0332653579686319	0.106066310362097	NS
CDC25A	461.118.195.467.964	4,77E+07	0.00144269026017896	0.0338500174043908	0.107302637871794	NS
GOLGA6L2	476.299.592.543.535	1,35E+08	0.00144269492172995	0.0364755944072257	0.113415337502472	NS
BCL2L14	845.536.583.230.487	165.532.540.272.417	117.027.563.614.235	0.0379418042840877	0.116799542107408	NS
EGFR	136.497.523.224.925	6,18E+08	0.00144269602216208	0.0388438114684303	0.118617131180372	NS
MICA	457.683.282.567.076	9,80E+08	0.0014426846669936	0.0409678333308133	0.12316230830408	NS
HSPB9	252.633.387.234.847	-3,81E+08	0.00144269288770437	0.043338869587234	0.128170884650237	NS
ARX	759.664.957.587.277	1,18E+08	0.00144269391645937	0.0496734615426356	0.141462044840244	NS
PIWIL1	153.488.142.479.031	1,17E+08	0.00144269502076625	0.051884986116965	0.145708373410548	NS
GPAT2	111.295.624.207.566	1,51E+08	0.00144269469341831	0.0531273883390813	0.14823265103058	NS
FGFR2	234.978.285.682.615	-2,34E+09	0.00144278474189193	0.054635208039546	0.151395387237516	NS
HORMAD2	110.508.325.333.027	6,35E+07	0.00144269504741263	0.0605628672869966	0.162384156550436	NS
MAGEC1	670.340.378.944.558	1,91E+07	0.00144269504377746	0.0646119525952965	0.17022248522216	NS
SPAG17	285.781.521.814.853	-2,55E+08	0.00144269088168763	0.069127668528012	0.178472263727977	NS
TMEFF2	98.588.011.668.052	-3,21E+07	0.00144269509434966	0.0750189240799085	0.18924324783488	NS
TSSK1B	0.711380647879611	9,73E+07	0.00144269503381227	0.0752111590989545	0.189580394799982	NS
FES	312.617.702.161.084	-5,05E+09	0.00144311582791097	0.0768832778247797	0.192297331149318	NS
PIWIL2	839.927.353.644.517	-3,21E+08	0.00144269302500354	0.079303243005936	0.196497162608889	NS
MAK	349.614.260.104.982	1,92E+08	0.00144269397280998	0.0836460361808823	0.203942627853638	NS
RBM46	330.729.652.609.071	1,46E+08	0.00144269521072921	0.0886216732614689	0.212083815023009	NS
PRKCZ	881.644.549.909.377	3,70E+08	0.00144269061478085	0.0991037613992443	0.230123257669313	NS
CTCFL	263.749.131.420.344	4,47E+07	0.00144269506954984	0.100384968407832	0.232397880789629	NS
PHF7	116.777.317.936.906	-7,71E+06	0.00144267283329212	0.111691385018772	0.249677619453403	NS
MIA2	145.487.329.265.238	-3,84E+07	0.00144267481844544	0.112398459484888	0.25080739811377	NS
ACVR2B	380.057.935.681.373	-4,49E+08	0.00144268480753235	0.116239044478388	0.25663474649114	NS
XAGE2	214.462.875.686.062	2,70E+07	0.00144269504822565	0.120240464784084	0.262708894768277	NS
TDRD6	155.178.737.344.053	-2,75E+08	0.00144269216950708	0.122299014057447	0.265282235152659	NS
DDX43	860.106.175.876.041	1,61E+08	0.00144269460429921	0.131629930220992	0.278334691558401	NS
CCDC110	305.377.238.207.467	-3,79E+08	0.00144268976764783	0.138350066129392	0.287834260553879	NS
LDHC	308.972.577.731.026	1,21E+07	0.00144269434943499	0.140826892144556	0.291488841371525	NS
SOX1	146.580.198.528.086	5,11E+07	0.00144269495197912	0.14268108877423	0.294122166143427	NS
SRC	354.338.182.019.618	2,31E+08	0.00144268645716279	0.144894610568429	0.29739880743336	NS
DPPA4	656.954.969.552.176	-2,74E+08	0.00144268982330718	0.147529730050605	0.301312211102198	NS
PSG9	0.863679149852753	9,30E+07	0.00144269469283357	0.151013913083872	0.305846177706478	NS
MAEL	120.882.572.122.728	397.656.413.487.194	204.726.571.043.669	0.153933866727851	0.309993143963937	NS
ZNF165	19.327.032.371.772	2,38E+08	0.00144269219225254	0.159288036792973	0.317276693784466	NS
TEX14	139.913.863.825.731	1,86E+08	0.00144269315647213	0.172221315691502	0.333797423081996	NS
SSX1	0.973336571792124	3,60E+07	0.00144269505198397	0.180044122622096	0.344071645795896	NS
CTNNB1	104.908.540.053.784	-0.00014598123636727	0.00144636400556223	0.180662248499612	0.344812452506613	NS
AKAP3	435.148.629.019.893	-4,27E+08	0.00144268818541927	0.194399233918356	0.362287445841857	NS
STKLD1	153.425.266.459.249	-3,97E+08	0.00144268478654924	0.194615787772396	0.36258661364009	NS
FTHL17	119.097.631.052.607	2,51E+07	0.00144269504425047	0.212849493274702	0.385461391368816	NS
CT83	154.813.768.457.122	1,98E+07	0.00144269504381661	0.223103872807716	0.398676974104461	NS
DMRTB1	0.523886728093358	5,27E+07	0.00144269500908616	0.234528130011976	0.411544639568582	NS
MAGEC2	263.466.129.027.463	1,27E+07	0.00144269504017786	0.239592277641554	0.4173326571472	NS
TP53	32.200.384.173.105	5,83E+08	0.0014426933755801	0.244342778941485	0.423031405945888	NS
POTEE	337.749.950.822.143	-5,97E+07	0.00144269372573785	0.246678498994095	0.425711494184253	NS
PLEKHA5	139.559.922.767.593	7,24E+07	0.0014426781642295	0.259047706473694	0.439326229311291	NS
DCAF12	260.619.118.824.853	-5,82E+09	0.00144323123762108	0.261271883951343	0.441755481721378	NS
IGSF11	125.262.499.618.312	-4,90E+08	0.00144269794104741	0.272715873455672	0.453522054834551	NS
CCDC62	890.430.621.697.764	-2,50E+08	0.00144268861367393	0.281359288715454	0.462529837986992	NS
MAGEA12	0.637721425590005	3,67E+07	0.00144269506058543	0.285754334643698	0.46724839534396	NS
SPAG6	333.102.637.800.957	-1,29E+08	0.0014426931417179	0.317722182708696	0.50118017196231	NS
PASD1	0.811474824876312	5,43E+07	0.00144269496925243	0.3212957233394	0.505107345863923	NS
KDM5B	414.972.527.983.943	2,94E+08	0.00144268666800593	0.322962755848286	0.506669645573789	NS
PRSS55	0.605414707803075	4,70E+06	0.00144269461612706	0.33853245584788	0.521871391520863	NS
DPPA2	0.722335113872605	2,28E+07	0.00144269504450077	0.34924574273028	0.532285032469381	NS
CT45A1	182.574.068.213.913	-4,03E+06	0.00144269503783799	0.355045981282708	0.53764696049208	NS
MAGEC3	0.588637087067369	-7,05E+07	0.00144269410280355	0.356266960670158	0.538728918097492	NS
PIAS2	826.178.898.833.516	4,22E+09	0.00144298878900958	0.359481835717347	0.54177317781187	NS
MAGEB6	0.432467636509008	4,10E+07	0.00144269504459363	0.375457341203465	0.557241743033099	NS
HIPK4	438.087.796.617.192	-1,68E+08	0.00144269042528212	0.383797138108469	0.565250108737942	NS
GAGE1	146.327.902.571.374	1,07E+07	0.00144269503961565	0.385419880281684	0.566685779722627	NS
NR6A1	169.996.104.615.266	2,49E+08	0.00144268389150799	0.397068202004406	0.578337243656949	NS
MAP9	260.573.189.742.707	1,23E+08	0.0014426923644613	0.405454525629176	0.586243291028019	NS
SPANXD	0.450868349844857	3,34E+07	0.00144269505185108	0.411733032490161	0.5913750968212	NS
ANKRD45	561.358.618.029.015	6,00E+07	0.00144269393974989	0.412416064830856	0.592093338860981	NS
ZBTB32	592.586.520.888.886	1,59E+07	0.00144269066019347	0.414992294439984	0.594341561630444	NS
ACRBP	330.504.762.811.921	-2,22E+08	0.00144268509615442	0.425087500910572	0.603262929483024	NS
BAGE2	0.796744066591295	1,79E+06	0.00144269501026456	0.444554728509998	0.620882239140572	NS
SPATA19	263.799.662.149.105	-1,03E+08	0.00144269280873687	0.446744202787534	0.622755337391428	NS
MAPK1	576.564.926.105.218	2,41E+09	0.00144274079064744	0.452238791739949	0.627549198143429	NS
CALR3	0.411212824337167	-8,09E+07	0.00144269382231701	0.458697875350104	0.633145506156346	NS
MAGEA9	0.98303940089512	9,86E+06	0.00144269503909685	0.468398444363609	0.641258016291401	NS
TENT5D	0.56054974787531	2,28E+07	0.00144269497962057	0.470847105785351	0.643302188862739	NS
PAGE1	0.379614214789059	3,61E+06	0.00144269505592877	0.471997914323981	0.64411303957846	NS
THEG	116.828.381.294.702	8,45E+07	0.00144269324485922	0.478088978161935	0.649303703081387	NS
PTPN20	673.559.934.323.178	-8,79E+07	0.00144269280359973	0.499629641271613	0.667906605178229	NS
MORC1	0.442353928667983	3,84E+07	0.00144269498853786	0.500501176570863	0.668581713722742	NS
NOL4	623.151.121.853.812	4,18E+07	0.00144269465775494	0.509287320354214	0.676485415264032	NS
MAGEB1	107.178.439.462.254	1,18E+07	0.0014426950400756	0.509725813429858	0.676725171074528	NS
TKTL1	597.501.188.388.149	568.837.714.929.611	0.762387484970004	0.517114107641688	0.682678382966915	NS
CT62	124.559.510.462.844	-6,37E+07	0.00144269342750817	0.568329502834013	0.723946729322495	NS
SPEF2	103.525.695.587.731	-1,25E+08	0.00144268842959249	0.572972384818457	0.727512609774985	NS
PAGE2B	0.950784872037871	1,13E+08	0.00144269472278101	0.573062537245506	0.727541437689379	NS
HORMAD1	986.109.482.694.736	1,69E+08	0.00144269358781319	0.574087365854626	0.72828685781673	NS
TULP2	33.877.026.710.222	-9,11E+07	0.00144269143451186	0.579641196588485	0.732096076098206	NS
TEKT5	420.111.259.411.524	7,30E+07	0.00144269276607565	0.580220657194037	0.732533317302408	NS
PAGE4	0.714362264804417	3,22E+06	0.00144269504935531	0.597496964627462	0.746122727711435	NS
STK11IP	743.622.798.260.521	-2,08E+08	0.00144266767238027	0.597506084601951	0.746122727711435	NS
TMPRSS12	0.817929028899935	-5,02E+07	0.00144269376700889	0.609151930223364	0.754590072427672	NS
REC114	0.69354849025939	2,28E+07	0.00144269474780062	0.638329741328991	0.776908136489922	NS
ROPN1	146.592.217.268.801	5,31E+07	0.00144269490358589	0.650082468650181	0.785243325327356	NS
CT55	0.95581664420534	3,15E+07	0.00144269503278507	0.650529319299937	0.785636453537823	NS
GRWD1	155.065.258.547.288	2,42E+08	0.00144265572048084	0.656598203879156	0.789686619955492	NS
PAGE5	114.988.717.428.106	3,32E+07	0.00144269416977457	0.657054481686704	0.79000828666797	NS
POR	326.996.533.010.133	-2,26E+09	0.00144276672858445	0.662604302685324	0.793851944404219	NS
TMEM108	146.501.968.303.738	1,15E+08	0.00144269358395196	0.724152225919744	0.836005833929557	NS
DSCR8	128.290.966.632.589	1,30E+07	0.00144269488911604	0.729978500712762	0.839707963020434	NS
POU5F1	200.495.651.445.711	6,37E+07	0.00144269051586821	0.730453352080694	0.839995397062233	NS
SPAG9	421.677.369.050.364	3,73E+09	0.00144291020015331	0.749119487484958	0.852527935755199	NS
ARMC3	313.171.246.153.129	-2,17E+07	0.00144269435510939	0.758054229835563	0.858014511279428	NS
FMR1NB	0.559126025081013	-2,22E+07	0.00144269418771051	0.758289338351656	0.858130546915879	NS
ADAM29	0.63059644602993	1,74E+07	0.00144269360754718	0.761067065260941	0.859890724201112	NS
OTOA	375.798.821.313.443	5,32E+07	0.00144269188859513	0.763140785223949	0.861169336266776	NS
NME8	8.727.537.553.077	5,92E+07	0.00144269015194668	0.787398402524391	0.876904439745648	NS
TSSK6	399.095.316.609.035	3,75E+08	0.00144267810692511	0.79749370221862	0.882800130119883	NS
CREB1	208.950.681.397.495	4,18E+08	0.00144264028510947	0.865724437167456	0.924152912930217	NS
CTAGE1	0.409124358720103	-2,24E+07	0.00144269376624024	0.865699988139632	0.924152912930217	NS
SPAG8	18.936.322.858.201	-2,68E+07	0.00144269085385066	0.873943947866782	0.929269149154909	NS
CPXCR1	0.410338973615327	8,03E+05	0.00144269476804831	0.886820673202747	0.937355565407926	NS
SPACA3	11.096.648.477.583	4,65E+06	0.00144269369496772	0.98645227842108	0.993297312434457	NS
