# Supplementary material for: Multi-omics analysis of overexpressed tumor-associated proteins: gene expression, immunopeptide presentation, and antibody response in oropharyngeal squamous cell carcinoma, with a focus on cancer-testis antigens
Source: Front Immunol. 2024 Jul 29;15:1408173. doi: 10.3389/fimmu.2024.1408173 (PMC11317303; doi:10.3389/fimmu.2024.1408173)
Supplement: Supplementary file 4 [file DataSheet_4.csv]

Ligand	HLA	All Patients	HPV+ Patients	HPV- Patients	Low Stage Patients	High Stage Patients
PRAME	Class I	r=0.43;p-value=0.005576	No presentation	r=0.68; p-value=0.001868	r=0.77;p-value=4.573e-05	r=0.46;p-value=0.04621
IGF2BP1	Class I	r=0.49; p-value=0.001189	r=0.95;p-value=2.051e-11	No presentation	r=0.95;p-value=4.299e-11	No presentation
BUB1B	Class I	r=0.55; p-value=0.0002731	r=0.40;p-value= 0.06236	r=0.81;p-value=4.1e-05	r=0.22;p-value=0.3314	r=0.84;p-value=5.305e-06
CCNA1	Class I	r=0.67; p-value=2.504e-06	No presentation	r=0.64;p-value=0.004152	No presentation	r=0.82;p-value=1.824e-05
CDK4	Class I	r=0.62; p-value=2.209e-05	r=-0.17;p-value= 0.4552	r=0.97;p-value=2.251e-11	r=-0.12;p-value=0.6166	r=0.97;p-value=9.284e-12
FJX1	Class I	r=0.50; p-value=0.001117	r=0.55;p-value=0.007902	No presentation	r=0.58;p-value=0.005809	No presentation
BUB1	Class I	r=0.37; p-value=0.0185	r=0.29;p-value=0.1981	r=0.47;p-value=0.05057	r=0.33;p-value=0.1458	r=0.44;p-value=0.05651
IGF2BP3	Class I	r=0.24;p-value= 0.1355	r=0;p-value=0.9905	r=0.62;p-value=0.006062	r=0.04;p-value=0.8704	r=0.46;p-value=0.04736
CDK2	Class I	r=0.11;p-value= 0.5129	r=0.06; p-value=0.7929	r=-0.04;p-value=0.8833	r=-0.13;p-value=0.5721	r=0.50;p-value=0.03074
MAGEA4	Class I	r=0.16; p-value=0.3208	No presentation	r=0.11;p-value=0.671	r=0.45;p-value=0.04	No presentation
PRSS50	Class II	r=0.99; p-value<2.2e-16	r=1;p-value< 2.2e-16	No presentation	r=1;p-value<2.2e-16	No presentation
