# Supplementary material for: Multi-omics analysis of overexpressed tumor-associated proteins: gene expression, immunopeptide presentation, and antibody response in oropharyngeal squamous cell carcinoma, with a focus on cancer-testis antigens
Source: Front Immunol. 2024 Jul 29;15:1408173. doi: 10.3389/fimmu.2024.1408173 (PMC11317303; doi:10.3389/fimmu.2024.1408173)
Supplement: Supplementary file 5 [file DataSheet_5.csv]

Peptide_OPSCC	Gene name	HLA Class
GVYDGREHTV	MAGEA4	Class I
VMDEEAYVLY	GRWD1	Class I
EVDPTSHSY	MAGEA11	Class I
NRVSAMRDY	MIA2	Class I
EVDPIGHLY	MAGEA3	Class I
ALEEKLQQL	PLEKHA5	Class I
SVFVKNVGW	PLK4	Class I
IETRIDTAGL	SPAG1	Class I
QKLLLSEL	CCDC33	Class I
REIENIQTY	CCDC110	Class I
SILSGGTPK	CDC25C	Class I
MVQLLGELM	GALK2	Class I
ISQTPGINL	XAGE1A	Class I
SLLKFLAKV	MAGEA10	Class I
IQQTGGLKKL	ARMC3	Class I
LYKPDSNEF	SAGE1	Class I
SLMEPPAVLLL	CCNA1	Class I
ARLTNLEY	TEX14	Class I
FIGAGSPSLV	TEX14	Class I
YPYEYEGGHI	CDC25A	Class I
EAVTPFLGKY	GPAT2	Class I
LAVLRSLW	GPAT2	Class I
GVYDGEEHSV	MAGEB2	Class I
MELPHGGEGW	PKMYT1	Class I
RSKEDGRLY	PKMYT1	Class I
MSMETLLKV	SPEF2	Class I
RAESTTPEL	SPEF2	Class I
KIVDSPEKLK	NUF2	Class I
KEADPTGHSY	MAGEA1	Class I
DAPGVPRI	CREB1	Class I
TLLEEIKAL	CREB1	Class I
SELKDGELW	BUB1B	Class I
SEADQLGKIF	CDK4	Class I
RLTDTDAAI	BUB1	Class I
IYVIPQPHF	KNL1	Class I
QEIAEKQAL	KNL1	Class I
NYADQISRL	SPAG9	Class I
QEGVPRPSY	KIF20B	Class I
TEKDSDLQKW	KIF20B	Class I
AELESKTNTL	CEP55	Class I
EELLSQVQF	CEP55	Class I
QEEQTRVAL	CEP55	Class I
FPGLAIKI	KIF2C	Class I
RLFPGLAI	KIF2C	Class I
KEITGFLLI	EGFR	Class I
KLFGTSGQK	EGFR	Class I
KTIQEVAGY	EGFR	Class I
NSTFDSPAHW	EGFR	Class I
QEILHGAVRF	EGFR	Class I
VNSTFDSPAHW	EGFR	Class I
LHRQTAEY	ODF2	Class I
VEQTKEHAL	ODF2	Class I
AENPRGTFL	SRC	Class I
YTHEVVTLW	CDK2	Class I
ALLPLLLQA	COL6A1	Class I
SPADITILL	COL6A1	Class I
REVEIQSHL	AURKA	Class I
GEEENQKRYY	ATAD2	Class I
LLFDQAYQM	ATAD2	Class I
SQVEQQQLI	ATAD2	Class I
HPGPRPAL	KDM5B	Class I
LQVSLPEI	KDM5B	Class I
PFAFIHKI	KDM5B	Class I
REMEALQSL	KDM5B	Class I
STIEEDVTVEY	KDM5B	Class I
VPYEPPEV	TP53	Class I
FHSGGYGQDAL	CTNNB1	Class I
REDITEPAI	CTNNB1	Class I
AAAAARTAF	MAGED4	Class I
LTSFDIHIL	MAGED4	Class I
KEIDKEEHL	MAGED4	Class I
AELVDLVQW	FJX1	Class I
NEAGLVHGY	FJX1	Class I
KRVLVTQQ	AURKA	Class II
NKQLEEGMKEILQAIK	CEP290	Class II
NGHTYTFIDKVDLTDEESLL	MAGEB2	Class II
LQVKSKKAIKNILQKCTYLP	SPAG6	Class II
PVTEGVVYIEQLPEQIV	CABYR	Class II
YYRQRQRSRRRRRRSCQTRRRAMR	PRM1	Class II
IPLLIDHLLSTQQPL	FES	Class II
VALDKLKGEMMDLQH	LDHC	Class II
PISPSTEVGGSGIGTPPSVLK	MYBL2	Class II
KNGKEFKQEHRIGGY	FGFR2	Class II
GKVILVKEKATGRYYAMKILKKEVI	AKT1	Class II
IFHLFHQKRQLEKLIRRRVSENKRR	TPTE	Class II
EEVNQEFINMNE	MLF1	Class II
CSPCSPCNPCSPCNPCSPYDPC	ODF1	Class II
KIDSLMNAVGCLKSEVKMQK	ODF2	Class II
RSPLAPLLL	IGSF11	Class II
QLANGRHFTRQLARQQADKKKEE	ATAD2	Class II
LQMNNSVNLRSITYLVIDEADKMLD	DDX53	Class II
KFAMELSIIYKYSPFKTEAELMQQ	MORC1	Class II
QEQKMQEKKKLQEQRRQKKKKLQER	PASD1	Class II
QVALRRQQEAQLKKHLMRRGEASPK	DMRTC2	Class II
VEPSERAAVAMPSLAGPP	DMRTB1	Class II
KICSERKRVNENELQ	KIF20B	Class II
PPPPGSASLPPSGAPLGLSTF	ARX	Class II
QKLKVMTELYQENEMKLY	CTAGE1	Class II
AAINPELLQLL	KIF2C	Class II
YQPPGNVYWPLRGK	SPAG8	Class II
PFQIIRCSLEGLME	TDRD1	Class II
SPEAGLAEYLFDKLTLGG	FTHL17	Class II
GFSYEQDPTLRDPEAV	PRSS50	Class II
INLYKNTPEKVMPQ	BUB1	Class II
MKLFPKGT	BUB1	Class II
RGKLETKSDLNMQQQ	KIAA0100	Class II
RMMGFFFPGRSVEDD	KIAA0100	Class II
EKEKEKEKIPFILE	SPAG17	Class II
NKAFSKFGSFSATLE	SPAG17	Class II
ESGTNNEDIKKASVLL	HORMAD2	Class II
GLDCDEEEECNDHIQRMN	HORMAD2	Class II
MWRQEERLWEQEKQMREQEQKMRDQ	GOLGA6L2	Class II
QEEKMWEQEEKMREQEEKMWRQEER	GOLGA6L2	Class II
KEMFIDTVI	TEX15	Class II
VSIDEYLQNTGKMKNF	TEX15	Class II
GAQRIFELGLGDDDG	POR	Class II
LTQLNVAFSREQSH	POR	Class II
VIAAVKIFPRFFMVAKQCSAG	LY6K	Class II
DQLLPPSPNNRIAL	COL6A1	Class II
IQELYQTLLAKPSPAQQT	KDM5B	Class II
LKDLLNRVEDFQQH	KDM5B	Class II
ENPIYKSAVTTVVN	ITGB1	Class II
ENPIYKSAVTTVVNP	ITGB1	Class II
FTLKFKRAEDYPID	ITGB1	Class II
GENPIYKSAVTTVVNPK	ITGB1	Class II
NIQTIFAVTEEFQPV	ITGB1	Class II
SNVIQLIIDAYN	ITGB1	Class II
SSNVIQLIIDAYNS	ITGB1	Class II
DPQELDILKTVKEITGFLLIQAWP	EGFR	Class II
TQLMPFGCLLDYVREH	EGFR	Class II
VVLGNLEITYVQRNYDL	EGFR	Class II
VVLGNLEITYVQRNYDLS	EGFR	Class II
YNPTTYQMDVNPEGKYS	EGFR	Class II
ENVIRDAVTYTEH	H4C1	Class II
GAFGGYGTLTSF	MAGED4	Class II
