# Supplementary material for: Multi-omics analysis of overexpressed tumor-associated proteins: gene expression, immunopeptide presentation, and antibody response in oropharyngeal squamous cell carcinoma, with a focus on cancer-testis antigens
Source: Front Immunol. 2024 Jul 29;15:1408173. doi: 10.3389/fimmu.2024.1408173 (PMC11317303; doi:10.3389/fimmu.2024.1408173)
Supplement: Supplementary file 6 [file DataSheet_6.csv]

Haplotype	Number of Patients	TAP-U	Gene
HLA-A*02:01	26	RLTDTDAAI,SLMEPPAVLLL	BUB1,CCNA1
HLA-B*07:02	12	AAAAARTAF	MAGED4
HLA-B*51:01	12	FPGALIKI	KIF2C
HLA-A*03:01	9	KLFGTSGQK	EGFR
HLA-C*03:04	8	AAAAARTAF	MAGED4
HLA-A*11:01	6	KLFGTSGQK,KTIQEVAGY	EGFR
HLA-B*44:02	6	SELKDGELW,KEITGFLLI,QEILHGAVRF,SEADQLGKIF,AELVDLVQW,NEAGLVHGY	BUB1B,EGFR,CDK4,FJX1
HLA-B*40:01	5	KEIDKEEHL,KEITGFLLI	MAGED4,EGFR
HLA-B*15:01	4	AAAAARTAF,KTIQEVAGY	MAGED4,EGFR
HLA-B*57:01	4	YTHEVVTLW,KTIQEVAGY,NSTFDSPAHW,VNSTFDSPAHW	CDK2,EGFR
HLA-C*02:02	4	YTHEVVTLW	CDK2
HLA-B*35:01	3	AAAAARTAF	MAGED4
HLA-B*44:03	3	SELKDGELW,KEITGFLLI,QEILHGAVRF,SEADQLGKIF,AELVDLVQW,NEAGLVHGY	BUB1B,EGFR,CDK4,FJX1
HLA-B*49:01	3	KEITGFLLI	EGFR
HLA-A*26:01	2	KTIQEVAGY	EGFR
HLA-A*32:01	2	YTHEVVTLW,RLFPGLAI,KTIQEVAGY	CDK2,KIF2C,EGFR
HLA-B*13:02	2	KEITGFLLI	EGFR
HLA-B*14:02	2	KEITGFLLI	EGFR
HLA-B*50:01	2	KEITGFLLI	EGFR
HLA-C*14:02	2	AAAAARTAF	MAGED4
HLA-A*24:03	1	YTHEVVTLW	CDK2
HLA-A*29:01	1	KTIQEVAGY	EGFR
HLA-A*30:01	1	KLFGTSGQK	EGFR
HLA-B*41:02	1	KEIDKEEHL,KEITGFLLI,QEILHGAVRF,SEADQLGKIF	MAGED4,EGFR,CDK4
HLA-C*03:44	1	AAAAARTAF	MAGED4
HLA-C*12:02	1	YTHEVVTLW,AAAAARTAF	CDK2,MAGED4
HLA-C*12:03	1	YTHEVVTLW,AAAAARTAF,KTIQEVAGY	CDK2,MAGED4,EGFR
HLA-C*16:01	1	YTHEVVTLW,AAAAARTAF	CDK2,MAGED4
