# Supplementary material for: Multi-omics analysis of overexpressed tumor-associated proteins: gene expression, immunopeptide presentation, and antibody response in oropharyngeal squamous cell carcinoma, with a focus on cancer-testis antigens
Source: Front Immunol. 2024 Jul 29;15:1408173. doi: 10.3389/fimmu.2024.1408173 (PMC11317303; doi:10.3389/fimmu.2024.1408173)
Supplement: Supplementary file 7 [file DataSheet_7.csv]

patient_id;X43C.CPR_raw_data_base;X43C.CPR_normalized_base;ACRBP_normalized_base;ACTL7B_normalized_base;ACTL8_normalized_base;ACVR2A_normalized_base;ACVR2B_normalized_base;ADAM2_normalized_base;ADAM29_normalized_base;AKAP3_normalized_base;AKAP4_normalized_base;AKT1_normalized_base;ANKRD45_normalized_base;ARMC3_normalized_base;ARX_normalized_base;AURKA_normalized_base;BAGE2_normalized_base;BAGE3_n…
Patient 45;390	916;175	2669013;145	6480521;154	8867371;235	0475505;184	7772859;126	8079677;165	7560683;96	37401955;142	9306072;99	99712996;86	22966908;266	1154645;192	566906;128	8008801;382	2356824;214	9395343;16	03207302;20	10801618;24	18395935;249	7211252;112	1343929;215	0301009;185	5018183;134	5975878;120	2862792;192	566906;218	2909451;138	2206982;170	2848442;273	0899856;116	029203;85	32355522;143	8367211;124	4532373;175	5386009;142	2060748;100	3593962;141	3004093;24	81792521;251	6234712;215	0301009;121	9169255;116	3009026;162	8579387;275	1734647;93	83815611;173	5456884;288	2163931;374
Patient 46;243	823;131	0563976;111	8480726;125	6539218;141	0604648;267	7152233;109	447032;127	0546632;89	63831244;139	6597234;82	53570425;256	6103432;566	242995;153	0656679;108	6466851;435	9874818;195	9839331;14	70617226;19	5082535;20	6090664;161	1691128;104	8449031;157	4678444;140	4600702;143	4615054;122	4525343;155	0668038;194	6837054;145	0621991;163	8706194;185	0795429;92	43979526;87	03731948;146	7628691;118	6507523;200	0861811;125	8538741;72	63107574;154	866314;26	41144686;161	269089;172	2739929;113	0483241;110	4473312;139	0598663;298	3283569;111	3476542;262	612676;315	7354982;412
Patient 15;86	49;141	7201854;250	4477019;228	3269654;258	6962788;280	0665489;159	7166335;301	4368189;207	7071618;218	9543274;197	2088241;116	2256269;249	6972355;305	1858741;246	6986467;392	1678873;276	6927269;41	61647901;37	49219057;46	48959534;329	9316047;245	1993524;268	8193833;276	6927269;204	7069345;189	7107137;223	8290823;317	9339727;200	2090514;327	6818439;335	1799543;213	7059778;215	2052722;243	700058;223	4538491;206	2078674;179	9628425;115	4751604;274	4429661;43	49100661;235	4514811;336	305654;334	0558932;217	455033;290	1896533;231	7024259;173	21356;266	9448557;263	1958005;569
Patient 14;75	267;206	3907998;259	0860315;238	0073904;305	6334404;296	8504448;156	3307411;295	9729678;196	7303273;225	7117449;183	5544628;128	2240582;243	2777362;320	5642588;238	0073904;523	4396667;307	3883943;35	12924039;46	54740892;47	42488585;384	6749168;229	2243948;327	5895584;294	2152719;233	6172636;166	8686906;321	4417357;311	7812631;198	4852811;333	7373811;334	6148581;245	9129091;151	9378722;266	1113311;208	1457537;270	5042;235	3722175;140	5197037;223	076572;47	42488585;244	1552131;406	6337769;286	3124953;221	3216182;296	8504448;267	8690271;163	3560407;310	0235672;357	4511951;320
Patient 47;188	763;170	1342517;232	0011704;188	4137491;249	9291563;255	5533397;152	2071672;251	3352022;175	0554122;200	3651388;163	1040225;122	3277915;218	6437349;292	4629446;211	6135056;699	1689171;261	0017674;20	03615336;27	94606257;34	2732689;306	1718916;181	7350313;258	01392;246	4140417;202	8257191;163	1040225;265	3956607;266	4501951;349	0571914;254	4988053;289	2993414;200	0136274;159	2373964;232	3526819;190	1713064;241	1413698;217	9407119;125	4913947;209	5044368;31	10966573;213	3710629;302	3052655;237	6262551;207	0438566;248	171599;246	7655532;158	8858849;264	3411263;296	6810821;288
Patient 20;196	966;105	1735085;261	1385715;216	6750699;272	5964533;330	5704091;109	2781193;329	7155266;185	3792151;209	6635383;133	3910388;142	369174;220	7791467;399	8313769;227	7906783;467	3820458;337	411071;17	44366123;20	86372521;26	16495787;465	5008771;205	2171881;353	1444333;344	9357457;211	8864464;163	318334;319	283397;290	7241273;124	6692082;380	8488204;288	5006853;193	5879026;153	7416209;230	6981332;171	0144124;223	6866015;204	3617716;115	9473776;223	6866015;26	16495787;216	3327965;227	2780692;285	0806213;197	0085006;294	9996078;216	5042002;145	3620637;353	9993158;346	1329016;415
Patient 21;131	136;149	2860697;228	5624189;234	0529533;247	7809968;334	6072576;152	3745665;371	6703568;161	6411951;192	0127411;181	5450936;149	9725288;218	2666709;263	5672792;202	3084891;453	0060833;245	0351604;27	11228829;36	72043883;46	32972777;349	3632822;267	1703357;300	1169571;272	1463103;206	9418034;136	9309444;241	9466637;242	9757831;224	4436643;451	9769638;265	6266565;202	4803885;139	6767808;229	5915384;200	7636715;233	3664942;190	1252632;138	9903217;236	2842299;42	55477194;190	4679235;345	9321251;216	7218533;238	1717079;278	3244422;209	6865014;149	2860697;274	2056876;268	7151532;266
Patient 19;140	381;115	3079869;188	1869124;155	2014077;234	0001135;201	2963466;105	7231506;234	2818513;116	2953014;187	4821572;111	6429308;112	7707036;179	3060101;277	6982272;184	0988389;495	9103436;222	722386;19	45305315;32	42202904;46	09493884;292	6410107;167	4648069;250	3515862;192	8384617;134	4793022;127	7134871;221	3128754;250	3515862;113	7580181;250	0698484;206	3709132;161	9672228;113	7580181;188	6091085;153	0863205;219	0573299;134	0562848;127	4309279;154	7783903;32	98550472;177	6139403;248	6603378;193	6844966;138	2856379;191	5694093;136	171372;111	6429308;246	968268;253	4531666;276
Patient 24;96	4;124	8089141;217	049693;169	6611466;250	9824402;256	8331817;115	4482455;274	5783163;126	3690255;167	3216268;132	9991754;81	90520252;195	9888361;275	7487235;176	2925911;707	5085897;239	2809571;22	23126415;29	25241291;33	15204413;296	6153757;146	8446788;301	4912094;211	1989514;157	9609582;111	1576154;250	0075324;264	8279435;132	2184723;311	2415821;258	0022942;177	0719995;106	4772812;230	115788;156	0111426;197	353448;160	6914769;104	1377614;155	0362348;33	15204413;191	8937054;301	4912094;227	7762682;173	1723683;245	7169023;176	0970917;116	2276539;241	6217716;290	1794305;281
Patient 22;135	946;139	3869386;195	5914155;224	6446299;281	713444;235	0207779;130	0484054;231	734656;133	333502;181	9291455;131	43155;108	2584945;233	1178006;281	5401665;255	773074;457	5901783;246	9533482;16	60183683;29	05321445;33	20367366;398	0995794;140	5968057;225	1634373;254	9087368;190	9221489;134	8899242;278	0817922;255	2542666;164	2896938;266	149222;334	4595467;184	3499049;101	3407208;264	5927998;160	8313196;187	8093045;166	0193936;132	8146946;156	3343053;27	32351468;160	8313196;258	0215812;274	2768628;177	0866013;238	6524298;180	5460008;121	055402;250	4117224;671	3388275;267
Patient 23;91	428;207	7096879;261	3886977;243	4956945;304	1742399;305	7304496;157	9223382;290	1706249;174	2591318;199	542427;169	5905028;179	7047297;245	0519041;288	6166871;244	2726634;429	4229909;292	5060753;34	22979687;37	34221618;47	45417117;288	2259308;226	3796601;300	2848517;289	393656;230	2713202;176	2038259;299	5078828;299	5078828;212	3783169;332	18147;296	3954635;305	7304496;143	5302387;408	4175683;185	1503275;233	3814676;217	8239148;134	5837371;296	3954635;39	67539474;216	2677051;318	177855;265	2780859;231	825258;259	8324881;246	6081138;167	2573243;308	0636281;358	6302186;207
Patient 31;94	199;160	1787024;203	2573683;199	0096969;239	0547976;297	9083424;169	2810983;254	831377;151	68506;190	5160545;149	8639007;111	0329062;223	8869718;249	9766524;183	8418711;413	18892;266	3585845;33	37091726;46	71928416;50	96695557;303	3701201;175	9552818;257	257889;230	5611552;185	6630304;154	1115721;249	9766524;277	8874925;166	8528859;283	3475697;247	5501404;195	9761317;136	5155338;206	8979866;161	3928086;206	8979866;180	2012528;124	3812731;193	5496197;46	11223104;207	5050397;251	1907587;219	6393004;185	0559773;228	7399959;339	7746025;136	5155338;237	8423918;320	9644579;379
Patient 29;191	597;211	7527831;174	1284988;107	7668342;241	0582356;246	5411271;158	0578024;252	5909856;135	3702805;167	1336953;126	2954928;89	61725873;212	1307611;289	6471977;202	4890064;449	9739733;308	1758563;21	17560987;30	06140858;30	06140858;279	6274649;152	0079439;276	7915247;276	7915247;147	0920195;112	6827586;284	7312732;277	9254587;174	3174878;284	7312732;272	2535782;147	8490807;116	0856659;224	6095612;153	8989391;188	6872832;159	1928416;100	2039585;166	3766341;34	03128283;217	8026415;228	3904465;231	7933537;144	4450682;242	7591367;362	248815;109	2798514;230	2814417;318	7636612;331
Patient 25;69	213;168	5486513;259	8838877;219	3935402;305	0815091;323	9130396;569	6726706;274	0081444;157	249246;208	0941348;156	3068171;110	1667669;220	335969;302	2566578;217	5111177;522	5926268;299	4318064;34	84064489;44	25519253;43	31276368;384	1749113;196	7947295;285	3075497;275	8905669;188	3201755;162	8989486;284	3651209;282	4826984;177	0232053;307	9063604;303	1966514;226	9281005;132	7655776;233	5177968;243	8772085;265	5335904;196	7947295;125	2334524;201	5044385;48	96246635;208	0941348;320	1457594;276	8329957;181	7304791;253	2917562;250	4669049;139	3577091;273	0657155;370	0506546;319
Patient 27;106	925;161	3905912;235	6898837;177	1364565;258	3230556;250	9421813;156	4700083;258	8151139;154	9938334;186	4840546;154	9938334;123	0115539;210	1028525;279	9736204;196	3252204;394	6201834;265	70393;50	18843626;53	140786;59	04548549;281	9418536;171	7238153;281	9418536;246	0215984;185	9919963;154	9938334;258	8151139;260	2912888;178	6126313;293	2576849;271	1165712;185	499938;139	2479681;218	4678435;166	8032324;202	2299199;178	6126313;134	3273852;184	0252725;49	69637797;193	864929;318	844716;246	5136567;180	5808645;255	3707059;209	6107943;146	1367842;263	7356968;819	744962;294
Patient 34;151	582;115	5993587;240	0275611;144	3508689;252	4346145;505	5845658;118	343263;268	4206402;122	399635;138	1469609;122	399635;102	1193;214	2594175;272	9536493;139	8170972;350	0201427;238	118725;20	04239782;26	00684336;36	50506065;294	6661834;130	9890162;279	6341944;242	6517341;148	6451782;129	1999113;244	5605702;280	5889938;132	0627842;297	5290563;260	5465959;142	4420328;109	5151819;215	2134543;148	6451782;160	8135318;137	6695613;120	4907989;129	7962796;32	44868859;147	4524416;257	4450233;240	9815978;145	5436055;221	8939994;150	7927142;131	4664159;266	9892038;305	8797376;282
Patient 35;78	029;156	3457902;221	5458058;184	2892265;254	1458136;251	4849156;242	8369971;256	8067115;139	0479496;166	9913859;151	6892187;117	758762;200	9218426;267	4523072;178	9674305;421	1371994;254	1458136;49	23262391;43	24560343;51	89352191;320	6762781;172	3131819;274	1045522;250	8196911;194	2695977;147	0326472;240	1740954;240	1740954;173	6436309;280	7588008;282	0892498;176	971757;123	7457824;216	2240098;165	6609369;200	2566181;173	6436309;128	4043576;183	624002;49	89784841;182	293553;443	0936152;220	2153568;176	3065325;244	1674461;200	5892304;143	7065248;256	141487;288	0762703;292
Patient 40;411	146;686	3997879;243	8091058;200	1538883;350	8878467;294	876812;5695	472467;289	3858942;388	7766823;450	5524295;157	5971883;137	5550878;192	7413997;366	5375469;264	4004651;835	7597647;341	002859;41	18438795;46	94910041;46	94910041;455	4957581;183	6811348;303	9370768;280	874888;355	8295058;148	2631288;277	5793357;510	6820699;210	8619294;305	8603171;384	6580765;666	3576874;131	7887059;272	6376766;182	0333587;254	5171469;230	6302353;111	1973466;204	8217528;51	89242899;482	6765526;350	8878467;247	1046582;185	3272416;464	5560229;249	5754878;155	9494121;315	1943766;355	8295058;308
Patient 39;97	826;136	8243536;216	9963813;163	0140785;215	3921295;252	8060221;130	4115425;234	6333602;132	0143956;165	686899;126	6701533;80	17062898;277	9257796;234	0990758;158	7384048;460	7153731;353	2864505;29	9311141;26	72400921;33	13682034;279	5286327;154	9970156;231	9605397;194	5480457;142	704279;144	8414165;245	3232436;286	4771268;147	5142371;331	9066837;309	4597468;156	5998687;120	2559435;157	6698361;137	3600367;166	2211834;128	2730064;94	06761729;203	099393;32	06825159;226	0820129;262	9602225;194	5480457;153	9284468;184	3924467;633	883652;104	2218177;205	7722135;433	4570795;497
Patient 37;170	257;176	8869863;205	7664306;167	6611897;220	8071802;265	5304755;142	5925812;261	7196398;121	534285;156	430237;113	7131368;89	84762196;216	1953209;318	0749191;166	0570648;545	1001615;270	7449207;22	46190549;29	48099122;34	89595197;384	4580575;130	5595659;246	6788902;250	2881714;156	8312682;104	2868247;296	8171463;317	2728566;156	0292057;310	4542865;271	1459519;143	194128;111	506426;195	538056;146	2018624;182	9034939;152	4188856;149	6116669;191	7272202;37	30213944;235	8489687;392	6802369;210	5798445;161	2436509;228	0278205;239	4592888;106	6940511;270	3438894;486	1371401;278
Patient 41;81	504;168	2392834;251	9811793;193	1354111;313	8468493;285	1773925;159	9412622;287	4397385;166	7303646;202	1889238;146	3609932;126	7450491;243	6831581;318	3736056;211	2424365;468	5058636;278	38829;42	24766162;45	26549918;51	30117429;367	4103696;178	8017148;287	4397385;287	4397385;202	9444153;156	1679331;291	2130676;309	3200929;202	5666695;327	4250541;313	0913578;188	9864005;147	1144205;262	5436108;188	6086548;230	8583806;202	9444153;123	7272115;192	3819838;46	02099066;204	4533341;330	4428916;288	19523;196	1532487;276	1238798;206	7156801;152	3966683;293	4754136;325	162708;307
Patient 42;145	903;153	6182197;209	8356465;226	8322738;227	8125043;268	3420324;151	6567059;234	3498306;196	4356541;209	509254;138	5831061;139	5643894;167	9994953;298	7386521;215	3927424;393	1977008;318	0221329;37	91417648;34	80923601;34	97243227;356	5901473;179	4390268;268	014587;241	8673874;190	2247203;135	3149694;239	9058736;228	1399497;143	4863641;259	1904073;244	4816862;185	6489077;134	987524;243	1740104;215	3927424;251	3454051;220	2949475;124	8556684;182	7082164;43	14382698;227	4861118;311	158414;211	7971603;196	4356541;271	2837767;325	5396897;134	6611314;239	2520357;285	9914448;287
Patient 43;87	549;161	1898252;232	7033226;181	622779;265	6228771;260	513718;168	0001961;267	3259301;150	4062776;174	2434964;145	2971186;94	78364561;216	2435454;289	4600959;183	3258321;402	9736423;270	1631244;38	59394299;35	75674873;45	40615505;399	0004657;168	5672667;292	2991313;269	027142;163	4599488;139	0538183;255	4064001;283	2167956;176	51362;339	9735688;272	433248;203	7569448;126	5672177;220	216722;177	0825318;195	2435209;175	9465494;130	5403943;170	8392315;40	86590777;190	7032736;569	2726265;252	5692059;191	2703442;251	4332235;192	9733972;143	0269949;267	3259301;574	9470151;366
Patient 36;487	644;201	8362932;224	0876059;219	2267537;257	5672224;254	5548516;131	5906871;251	2684784;140	354211;203	3424786;135	6986536;89	55284165;192	2511761;250	3098839;194	715956;458	9929259;290	0199507;12	59748796;18	62264345;20	81342094;327	5388261;166	7821977;272	9034926;245	2433229;203	8904834;131	7276883;324	5264553;287	0075799;125	7025328;265	5091529;278	3806433;198	8239224;111	872448;203	2054774;185	8154309;226	7576807;199	7825169;102	5613332;189	5123938;22	59360874;378	3406093;240	3137631;215	8033793;170	3421594;277	2854615;461	5259994;116	5284193;233	0564246;427	3617909;315
Patient 44;104	653;161	4842771;185	4431351;174	6618804;231	4443894;414	7318908;136	5671882;257	3212523;119	3159463;157	6513536;132	9734366;178	255632;253	4867857;251	5703239;166	7553184;521	3501206;236	4762588;27	31343763;26	59437871;34	50094074;296	1350035;155	2550048;275	29001;304	0415655;292	5412519;163	1615669;276	4889559;253	9666727;299	728755;292	5412519;280	8002233;170	5882419;124	1086437;229	0495837;157	1714666;299	0096961;218	507501;138	9635369;235	7571999;33	0628229;165	3172006;382	3881268;224	2568863;194	068756;266	6643891;182	5684425;177	5365731;396	763133;335	6678136;348
Patient 51;100	353;199	5267494;211	8200928;634	6013549;305	8662576;340	7401446;129	4926675;248	1235309;170	655386;252	125876;160	6505172;161	7937604;246	9802877;266	7037175;226	3979343;483	096783;265	8467822;43	44920485;43	44920485;52	02651093;393	337283;183	5193569;257	8420918;233	2593815;208	6746829;163	5096192;286	4271474;249	5530819;180	6602549;271	562998;381	6185436;220	6817185;141	4997031;260	1285782;216	1067576;638	0310844;285	5702121;137	7836657;197	8128788;49	73803636;249	5530819;657	4682064;212	6770281;177	2305254;246	1213641;374	7570963;158	9366466;238	9755973;295	8613888;266
Patient 26;189	3387742;227	9314738;233	5040631;247	9940435;253	009463;227	374304;245	2073031;181	9547144;236	8479733;168	8589958;130	6843964;217	0644343;285	3324424;212	3271539;372	5477893;284	7752727;32	8801492;36	78122918;38	17459938;304	2797811;191	986445;256	910543;256	0743426;210	6556445;170	8095358;254	960003;266	3842123;206	0574337;256	0743426;287	2829824;219	0149743;151	3041359;236	8479733;197	0018646;234	0612329;205	0821637;131	5205968;215	3920334;42	91098831;227	0952734;322	3918108;232	9468933;198	6733739;254	960003;326	0138601;163	5645456;259	6972834;296	7566518;314	032481;270
[truncated: 210 more columns]
